# Supplementary material for: New approach to the differentiation of marble samples using thermal analysis and chemometrics in order to identify provenance
Source: Chem Cent J. 2014 Jun 7;8:35. doi: 10.1186/1752-153X-8-35 (PMC4061118; doi:10.1186/1752-153X-8-35)
Supplement: Additional file 1: Figure S1 — Contains the TG, DTG and DTA curves recorded on the 16 “Standard Reference Marble” samples. The numbers and marks used to identify the samples in these figures are the same as those used in Table 1, to which reference is made. [file 1752-153X-8-35-S1.zip]

Archive with 1 entries (1 files):
- 7388615181110778_add1.eps
